# Supplementary material for: Tetracyclines in Processed Animal Proteins: A Monitoring Study on Their Occurrence and Antimicrobial Activity
Source: Foods. 2021 Mar 25;10(4):696. doi: 10.3390/foods10040696 (PMC8064312; doi:10.3390/foods10040696)
Supplement: Supplementary file 1 [file foods-10-00696-s001.zip]

Archive with 1 entries (1 files):
- supplementary materials Table S1_Foods.docx
